# Supplementary material for: Temperature-Dependent Nitrous Oxide/Carbon Dioxide Preferential Adsorption in a Thiazolium-Functionalized NU-1000 Metal–Organic Framework
Source: ACS Appl Mater Interfaces. 2021 Dec 2;13(49):58982–93. doi: 10.1021/acsami.1c21437 (PMC9280722; doi:10.1021/acsami.1c21437)
Supplement: Supplementary file 2 — am1c21437_si_002.cif [file am1c21437_si_002.cif]

#\#CIF_1.1

#  CIF produced by WinGX routine CIF_UPDATE
#  Created on 2021-05-20 at 15:27:22
#  Using CIFtbx version 3.0.4  1 Sep 2006

#  Dictionary name : cif_core.dic
#  Dictionary vers : 2.4.5
#  Request file    : c:\wingx\files\archive.reqdat
#  CIF files read  : shelx project sst178_h2lbf4 sst178_h2lbf4

#------------------ SECTION 1. GLOBAL INFORMATION ---------------------------#

data_global

#------------------ AUDIT DETAILS -------------------------------------------#

_audit_creation_date            2021-05-20
_audit_creation_method          'WinGX routine CIF_UPDATE'
_audit_conform_dict_name        cif_core.dic
_audit_conform_dict_version     2.4
_audit_conform_dict_location    ftp://ftp.iucr.org/pub/cif_core.dic
_audit_update_record            ?

#==============================================================================

# SUBMISSION DETAILS

# Name and address of author for correspondence

_publ_contact_author_name       'Rossin, Andrea'
_publ_contact_author_address
;
via Madonna del Piano 10 - Sesto Fiorentino - 50019
;
_publ_contact_author_email       'a.rossin@iccom.cnr.it'
_publ_contact_author_fax         '(+39)0555225203'
_publ_contact_author_phone       '(+39)0555225248'


_publ_contact_letter
;
 Submission dated: 2021-05-20

Please consider this CIF for submission to the Cambridge Crystallographic
Data Centre. I certify that all authors have seen and approved of this
submission, that all have made significant scientific contributions to the
work reported, and that all share responsibility and accountability for
the results.

This CIF is submitted as part of a journal submission.
;

#==============================================================================

# TITLE AND AUTHOR LIST

_publ_section_title
;
Temperature-dependent nitrous oxide/carbon dioxide preferential adsorption
in a thiazolium-functionalized NU-1000 Metal-Organic Framework
;
     
loop_
    _publ_author_name
    _publ_author_address
   
    'Mercuri, Giorgio'
;   Istituto di Chimica dei Composti Organometallici (ICCOM-CNR),
    Via Madonna del Piano 10, 50019 Sesto Fiorentino, Italy
; 
    'Moroni, Marco'
;   Dipartimento di Scienza e Alta Tecnologia,
    Universita' dell'Insubria,                  
    Via Valleggio 11, 22100 Como, Italy
;
    'Galli, Simona'
;   Dipartimento di Scienza e Alta Tecnologia,
    Universita' degli Studi dell'Insubria,
    Via Valleggio 11, 22100 Como, Italy
;      
    'Tuci, Giulia'                                                  
;   Istituto di Chimica dei Composti Organometallici (ICCOM-CNR),   
    Via Madonna del Piano 10, 50019 Sesto Fiorentino, Italy         
;                                                                   
    'Giambastiani, Giuliano'                                        
;   Istituto di Chimica dei Composti Organometallici (ICCOM-CNR),   
    Via Madonna del Piano 10, 50019 Sesto Fiorentino, Italy         
;  
    'Yan, Tongan'                                        
;   State Key Laboratory of Organic-Inorganic Composites,
    Beijing University of Chemical Technology, Beijing 100029, China        
;   
    'Liu, Dahuan'                                        
;   State Key Laboratory of Organic-Inorganic Composites,
    Beijing University of Chemical Technology, Beijing 100029, China           
;                                                                    
    'Rossin, Andrea'                                                
;   Istituto di Chimica dei Composti Organometallici (ICCOM-CNR),   
    Via Madonna del Piano 10, 50019 Sesto Fiorentino, Italy         
;                                                                   
                                                                    
#------------------  SECTION 2. COMPOUND(S) DETAILS -------------------------#

data_HPhTz

_audit_creation_date                    2020-12-04T15:27:22-00:00
_audit_creation_method                  'WinGX routine CIF_UPDATE'

#----------------------------------------------------------------------------#
#                   CHEMICAL INFORMATION                                     #
#----------------------------------------------------------------------------#

_chemical_name_systematic         ?
_chemical_name_common             ?
_chemical_melting_point           ?
_chemical_formula_moiety          'C24  H18  N2  O8  S2, (H2 O)1.25'
_chemical_formula_sum             'C24 H20.5 N2 O9.25 S2' 
_chemical_formula_weight          549.04

#----------------------------------------------------------------------------#
#                   UNIT CELL INFORMATION                                    #
#----------------------------------------------------------------------------#
 
_space_group_crystal_system       monoclinic
_space_group_IT_number            14
_space_group_name_H-M_alt         'P 21/c'
_space_group_name_Hall            '-P 2ybc'
 
loop_
 _space_group_symop_operation_xyz
 'x, y, z'
 '-x, y+1/2, -z+1/2'
 '-x, -y, -z'
 'x, -y-1/2, z-1/2'
 
_cell_length_a                    28.383(5)
_cell_length_b                    7.780(5)
_cell_length_c                    10.692(5)
_cell_angle_alpha                 90.000(5)
_cell_angle_beta                  91.439(5)
_cell_angle_gamma                 90.000(5)
_cell_volume                      2360.3(19)
_cell_formula_units_Z             4
_cell_measurement_temperature     100(2)
_cell_measurement_reflns_used	  2920
_cell_measurement_theta_min	  4.6560
_cell_measurement_theta_max 	  71.6180
_cell_measurement_wavelength      1.54184

#----------------------------------------------------------------------------#
#                   CRYSTAL INFORMATION                                      #
#----------------------------------------------------------------------------#
 
_exptl_crystal_description        'platelet'
_exptl_crystal_colour             'colourless'
_exptl_crystal_density_meas       'not measured'
_exptl_crystal_density_diffrn     1.545          
_exptl_crystal_F_000              1138
_exptl_crystal_size_max           0.01
_exptl_crystal_size_mid           0.01
_exptl_crystal_size_min           0.005
_exptl_absorpt_coefficient_mu     2.588

#----------------------------------------------------------------------------#
#                   ABSORPTION CORRECTION                                    #
#----------------------------------------------------------------------------#

_exptl_absorpt_correction_type    'empirical'
_exptl_absorpt_correction_T_min   0.75115
_exptl_absorpt_correction_T_max   1.00000
_exptl_absorpt_process_details    'none'
_exptl_absorpt_special_details    'none'

#----------------------------------------------------------------------------#
#                   DATA COLLECTION                                          #
#----------------------------------------------------------------------------#

_diffrn_ambient_temperature       100(2)
_diffrn_radiation_wavelength      1.54184
_diffrn_radiation_type            CuK\a
_diffrn_source                    'sealed X-ray tube'
_diffrn_measurement_device_type
;
Oxford Diffraction XcaliburPX diffractometer
;
_diffrn_measurement_method        '/w scans'
_diffrn_reflns_number             8500
_diffrn_reflns_av_unetI/netI      0.0975
_diffrn_reflns_av_R_equivalents   0.0780
_diffrn_reflns_limit_h_min        -34
_diffrn_reflns_limit_h_max        33
_diffrn_reflns_limit_k_min        -9
_diffrn_reflns_limit_k_max        9
_diffrn_reflns_limit_l_min        -6
_diffrn_reflns_limit_l_max        12
_diffrn_reflns_theta_min          4.675
_diffrn_reflns_theta_max          72.344
_diffrn_reflns_theta_full         67.684
_diffrn_measured_fraction_theta_max   0.947
_diffrn_measured_fraction_theta_full  0.984
_diffrn_reflns_Laue_measured_fraction_max    0.947
_diffrn_reflns_Laue_measured_fraction_full   0.984
_diffrn_reflns_point_group_measured_fraction_max   0.947
_diffrn_reflns_point_group_measured_fraction_full  0.984
_reflns_number_total              4430
_reflns_number_gt                 2843
_reflns_threshold_expression      'I > 2\s(I)'
_reflns_Friedel_coverage          0.000
_reflns_Friedel_fraction_max      .
_reflns_Friedel_fraction_full     .
 
#----------------------------------------------------------------------------#
#                   COMPUTER PROGRAMS USED                                   #
#----------------------------------------------------------------------------#
 
_computing_data_collection
;
CrysAlis CCD 1.171 (Oxford Diffraction Ltd, 2006
;
_computing_data_reduction
;
CrysAlis RED 1.171, Oxford Diffraction Ltd
;
_computing_structure_solution     'SIR2014 (Burla et al., 2015)'
_computing_structure_refinement   'SHELXL-2018/3 (Sheldrick, 2018)'
_computing_molecular_graphics     'ORTEP for Windows (Farrugia, 2012)'
_computing_publication_material   'WinGX publication routines (Farrugia, 2012)'

#----------------------------------------------------------------------------#
#                   STRUCTURE SOLUTION                                       #
#----------------------------------------------------------------------------#

_atom_sites_solution_primary      'direct - structure invariant direct methods'
_atom_sites_solution_secondary    'direct - structure invariant direct methods'
_atom_sites_solution_hydrogens    'mixed'

#----------------------------------------------------------------------------#
#                   REFINEMENT INFORMATION                                   #
#----------------------------------------------------------------------------#

_shelx_SHELXL_version_number      2018/3
_refine_ls_structure_factor_coef  Fsqd
_refine_ls_matrix_type            full
_refine_ls_weighting_scheme       calc
_refine_ls_weighting_details
;
w=1/[\s^2^(Fo^2^)+(0.0456P)^2^+3.5543P] where P=(Fo^2^+2Fc^2^)/3
;
_refine_ls_hydrogen_treatment    'mixed'
_refine_ls_extinction_method     'none'
_refine_ls_number_reflns          4430
_refine_ls_number_parameters      355
_refine_ls_number_restraints      0
_refine_ls_number_constraints     0
_refine_ls_R_factor_all           0.1089
_refine_ls_R_factor_gt            0.0612
_refine_ls_wR_factor_ref          0.1706
_refine_ls_wR_factor_gt           0.1320
_refine_ls_goodness_of_fit_ref    1.091
_refine_ls_restrained_S_all       1.091
_refine_ls_shift/su_max           0.009
_refine_ls_shift/su_mean          0.001
_refine_diff_density_max          0.409
_refine_diff_density_min         -0.608
_refine_diff_density_rms          0.097

#----------------------------------------------------------------------------#
#                   ATOMIC TYPES, COORDINATES AND THERMAL PARAMETERS         #
#----------------------------------------------------------------------------#

loop_
 _atom_type_symbol
 _atom_type_description
 _atom_type_scat_dispersion_real
 _atom_type_scat_dispersion_imag
 _atom_type_scat_source
 'C'  'C'   0.0181   0.0091
 'International Tables Vol C Tables 4.2.6.8 and 6.1.1.4'
 'H'  'H'   0.0000   0.0000
 'International Tables Vol C Tables 4.2.6.8 and 6.1.1.4'
 'N'  'N'   0.0311   0.0180
 'International Tables Vol C Tables 4.2.6.8 and 6.1.1.4'
 'O'  'O'   0.0492   0.0322
 'International Tables Vol C Tables 4.2.6.8 and 6.1.1.4'
 'S'  'S'   0.3331   0.5567
 'International Tables Vol C Tables 4.2.6.8 and 6.1.1.4'

loop_
 _atom_site_label
 _atom_site_type_symbol
 _atom_site_fract_x
 _atom_site_fract_y
 _atom_site_fract_z
 _atom_site_U_iso_or_equiv
 _atom_site_adp_type
 _atom_site_occupancy
 _atom_site_site_symmetry_order  
 _atom_site_calc_flag
 _atom_site_refinement_flags_posn
 _atom_site_refinement_flags_adp
 _atom_site_refinement_flags_occupancy
 _atom_site_disorder_assembly
 _atom_site_disorder_group
C1 C 0.30511(16) 0.3514(6) 0.3336(4) 0.0211(9) Uani 1 1 d . . . . .
C2 C 0.25468(15) 0.3426(6) 0.3686(4) 0.0183(9) Uani 1 1 d . . . . .
C3 C 0.24307(18) 0.2339(7) 0.4659(4) 0.0312(11) Uani 1 1 d . . . . .
H3 H 0.266578 0.166111 0.507086 0.037 Uiso 1 1 calc R U . . .
C4 C 0.19617(18) 0.2257(8) 0.5023(5) 0.0354(13) Uani 1 1 d . . . . .
H4 H 0.187839 0.149896 0.567763 0.043 Uiso 1 1 calc R U . . .
C5 C 0.16178(18) 0.3254(8) 0.4452(5) 0.0339(12) Uani 1 1 d . . . . .
C6 C 0.17356(17) 0.4327(7) 0.3464(5) 0.0318(12) Uani 1 1 d . . . . .
H6 H 0.149978 0.500080 0.305132 0.038 Uiso 1 1 calc R U . . .
C7 C 0.22029(17) 0.4408(7) 0.3084(5) 0.0287(11) Uani 1 1 d . . . . .
H7 H 0.228478 0.513802 0.241120 0.034 Uiso 1 1 calc R U . . .
C8 C 0.1122(2) 0.3248(9) 0.4921(6) 0.0504(17) Uani 1 1 d . . . . .
H8A H 0.112931 0.288230 0.580780 0.060 Uiso 1 1 calc R U . . .
H8B H 0.099635 0.443405 0.488387 0.060 Uiso 1 1 calc R U . . .
C9 C 0.09215(17) 0.0918(6) 0.3382(4) 0.0260(11) Uani 1 1 d . . . . .
H9 H 0.123847 0.068498 0.317203 0.031 Uiso 1 1 calc R U . . .
C10 C 0.03183(17) 0.2180(7) 0.4359(4) 0.0292(11) Uani 1 1 d . . . . .
H10 H 0.017338 0.295444 0.491847 0.035 Uiso 1 1 calc R U . . .
C11 C 0.00768(16) 0.1056(7) 0.3647(4) 0.0272(11) Uani 1 1 d . . . . .
C12 C -0.04477(18) 0.0761(8) 0.3613(5) 0.0363(13) Uani 1 1 d . . . . .
C13 C 0.17558(17) -0.1981(7) 0.1123(4) 0.0266(11) Uani 1 1 d . . . . .
C14 C 0.22735(16) -0.1841(6) 0.0933(4) 0.0219(10) Uani 1 1 d . . . . .
C15 C 0.24895(17) -0.2795(7) 0.0002(4) 0.0278(11) Uani 1 1 d . . . . .
H15 H 0.230711 -0.353830 -0.052319 0.033 Uiso 1 1 calc R U . . .
C16 C 0.29690(16) -0.2654(6) -0.0153(4) 0.0229(10) Uani 1 1 d . . . . .
H16 H 0.311348 -0.329795 -0.079361 0.027 Uiso 1 1 calc R U . . .
C17 C 0.32456(16) -0.1589(6) 0.0610(4) 0.0191(9) Uani 1 1 d . . . . .
C18 C 0.30248(16) -0.0645(6) 0.1535(4) 0.0233(10) Uani 1 1 d . . . . .
H18 H 0.320618 0.008829 0.206934 0.028 Uiso 1 1 calc R U . . .
C19 C 0.25449(17) -0.0769(6) 0.1680(4) 0.0232(10) Uani 1 1 d . . . . .
H19 H 0.239885 -0.010354 0.230639 0.028 Uiso 1 1 calc R U . . .
C20 C 0.37664(15) -0.1529(6) 0.0369(4) 0.0196(9) Uani 1 1 d . . . . .
H20A H 0.389497 -0.271153 0.039225 0.024 Uiso 1 1 calc R U . . .
H20B H 0.381577 -0.105594 -0.047717 0.024 Uiso 1 1 calc R U . . .
C21 C 0.42675(16) -0.1133(6) 0.2266(4) 0.0225(10) Uani 1 1 d . . . . .
H21 H 0.430920 -0.233298 0.239147 0.027 Uiso 1 1 calc R U . . .
C22 C 0.40111(15) 0.1310(6) 0.1316(4) 0.0203(9) Uani 1 1 d . . . . .
H22 H 0.385579 0.198536 0.069030 0.024 Uiso 1 1 calc R U . . .
C23 C 0.42424(15) 0.1970(6) 0.2311(4) 0.0203(9) Uani 1 1 d . . . . .
C24 C 0.42956(15) 0.3804(6) 0.2724(4) 0.0200(9) Uani 1 1 d . . . . .
N1 N 0.08015(13) 0.2103(6) 0.4200(4) 0.0281(9) Uani 1 1 d . . . . .
N2 N 0.40242(13) -0.0462(5) 0.1302(3) 0.0181(8) Uani 1 1 d . . . . .
O1 O 0.31299(11) 0.4522(5) 0.2359(3) 0.0273(7) Uani 1 1 d . . . . .
H100 H 0.348(2) 0.451(8) 0.225(5) 0.041 Uiso 1 1 d . U . . .
O2 O 0.33685(11) 0.2751(4) 0.3898(3) 0.0247(7) Uani 1 1 d . . . . .
O3 O -0.06030(13) -0.0362(6) 0.2897(3) 0.0474(11) Uani 1 1 d . . . . .
O4 O -0.06686(13) 0.1710(6) 0.4354(4) 0.0429(10) Uani 1 1 d . . . . .
O5 O 0.15468(12) -0.3226(5) 0.0493(3) 0.0361(9) Uani 1 1 d . . . . .
H101 H 0.117(2) -0.322(8) 0.054(5) 0.054 Uiso 1 1 d . U . . .
O6 O 0.15452(12) -0.1014(5) 0.1816(3) 0.0331(8) Uani 1 1 d . . . . .
O7 O 0.40502(11) 0.4916(4) 0.2144(3) 0.0236(7) Uani 1 1 d . . . . .
O8 O 0.45821(12) 0.4060(4) 0.3616(3) 0.0301(8) Uani 1 1 d . . . . .
O9 O 0.47935(13) -0.2309(5) -0.0522(3) 0.0290(8) Uani 1 1 d . . . . .
H102 H 0.473(2) -0.124(8) -0.082(5) 0.043 Uiso 1 1 d . U . . .
H103 H 0.503(2) -0.219(8) 0.006(6) 0.043 Uiso 1 1 d . U . . .
S1 S 0.04586(4) -0.01304(18) 0.27523(11) 0.0296(3) Uani 1 1 d . . . . .
S2 S 0.44923(4) 0.03752(15) 0.32340(10) 0.0229(3) Uani 1 1 d . . . . .
O10 O 0.0448(5) 0.5735(17) 0.4439(12) 0.030(3) Uani 0.25 1 d . . P . .
 
loop_
 _atom_site_aniso_label
 _atom_site_aniso_U_11
 _atom_site_aniso_U_22
 _atom_site_aniso_U_33
 _atom_site_aniso_U_23
 _atom_site_aniso_U_13
 _atom_site_aniso_U_12
C1 0.022(2) 0.020(2) 0.021(2) 0.0002(18) 0.0020(17) 0.0035(19)
C2 0.014(2) 0.022(2) 0.019(2) -0.0013(18) -0.0064(16) 0.0039(18)
C3 0.027(3) 0.036(3) 0.030(3) -0.001(2) -0.006(2) -0.010(2)
C4 0.028(3) 0.050(3) 0.028(3) -0.005(2) 0.006(2) -0.015(3)
C5 0.023(3) 0.050(3) 0.028(3) -0.014(2) 0.005(2) -0.011(2)
C6 0.014(2) 0.043(3) 0.039(3) -0.009(2) -0.0007(19) 0.000(2)
C7 0.021(2) 0.029(3) 0.036(3) -0.002(2) 0.0036(19) -0.003(2)
C8 0.035(3) 0.072(5) 0.045(3) -0.033(3) 0.008(3) -0.019(3)
C9 0.020(2) 0.035(3) 0.023(2) -0.003(2) -0.0012(18) 0.002(2)
C10 0.020(2) 0.034(3) 0.033(3) -0.001(2) 0.0011(19) -0.001(2)
C11 0.015(2) 0.040(3) 0.026(2) 0.007(2) 0.0034(18) 0.000(2)
C12 0.023(3) 0.053(4) 0.032(3) 0.014(3) -0.008(2) 0.001(3)
C13 0.024(3) 0.032(3) 0.024(2) 0.004(2) 0.0012(19) 0.000(2)
C14 0.018(2) 0.024(2) 0.025(2) 0.0033(19) -0.0001(17) 0.0019(19)
C15 0.028(3) 0.028(3) 0.027(2) -0.007(2) -0.0022(19) -0.006(2)
C16 0.015(2) 0.028(3) 0.026(2) -0.004(2) 0.0048(17) -0.003(2)
C17 0.023(2) 0.016(2) 0.018(2) -0.0022(17) -0.0019(17) -0.0010(18)
C18 0.020(2) 0.028(3) 0.022(2) -0.0021(19) -0.0003(17) -0.004(2)
C19 0.026(2) 0.021(2) 0.023(2) -0.0022(18) -0.0011(18) 0.000(2)
C20 0.014(2) 0.022(2) 0.023(2) -0.0071(19) -0.0022(16) -0.0026(18)
C21 0.018(2) 0.021(2) 0.029(2) 0.0022(19) -0.0038(18) -0.0020(19)
C22 0.017(2) 0.019(2) 0.025(2) 0.0021(18) -0.0004(17) -0.0026(18)
C23 0.013(2) 0.024(2) 0.024(2) 0.0001(19) 0.0004(17) 0.0014(18)
C24 0.017(2) 0.016(2) 0.027(2) -0.0012(18) 0.0022(18) -0.0049(18)
N1 0.0143(19) 0.043(3) 0.027(2) -0.0078(19) 0.0030(15) -0.0074(19)
N2 0.0193(19) 0.0151(18) 0.0199(18) -0.0045(15) -0.0018(14) 0.0015(15)
O1 0.0133(16) 0.037(2) 0.0321(17) 0.0074(16) 0.0025(12) 0.0018(15)
O2 0.0199(17) 0.0278(18) 0.0261(16) -0.0011(14) -0.0014(12) 0.0076(14)
O3 0.030(2) 0.071(3) 0.041(2) 0.001(2) -0.0068(16) -0.013(2)
O4 0.023(2) 0.062(3) 0.045(2) 0.009(2) 0.0051(16) 0.0032(19)
O5 0.0148(18) 0.044(2) 0.050(2) -0.0171(18) 0.0008(15) -0.0067(16)
O6 0.0257(19) 0.033(2) 0.041(2) -0.0049(16) 0.0063(15) 0.0002(16)
O7 0.0219(16) 0.0187(16) 0.0301(17) -0.0015(13) 0.0003(13) -0.0013(13)
O8 0.032(2) 0.0234(18) 0.0342(19) -0.0071(15) -0.0101(15) -0.0024(15)
O9 0.0289(19) 0.0192(17) 0.038(2) 0.0020(15) -0.0086(15) 0.0038(15)
S1 0.0205(6) 0.0407(7) 0.0275(6) -0.0029(5) -0.0008(4) -0.0047(5)
S2 0.0217(6) 0.0203(6) 0.0262(6) -0.0017(5) -0.0064(4) 0.0005(5)
O10 0.037(8) 0.024(7) 0.029(7) 0.001(6) -0.006(6) -0.009(6)

#----------------------------------------------------------------------------#
#                   MOLECULAR GEOMETRY                                       #
#----------------------------------------------------------------------------#

_geom_special_details
;
 All esds (except the esd in the dihedral angle between two l.s. planes)
 are estimated using the full covariance matrix.  The cell esds are taken
 into account individually in the estimation of esds in distances, angles
 and torsion angles; correlations between esds in cell parameters are only
 used when they are defined by crystal symmetry.  An approximate (isotropic)
 treatment of cell esds is used for estimating esds involving l.s. planes.
;
 
loop_
 _geom_bond_atom_site_label_1
 _geom_bond_atom_site_label_2
 _geom_bond_distance
 _geom_bond_site_symmetry_2
 _geom_bond_publ_flag
C1 O2 1.224(5) . ?
C1 O1 1.330(5) . ?
C1 C2 1.490(6) . ?
C2 C7 1.386(6) . ?
C2 C3 1.387(7) . ?
C3 C4 1.398(7) . ?
C3 H3 0.9500 . ?
C4 C5 1.377(8) . ?
C4 H4 0.9500 . ?
C5 C6 1.394(8) . ?
C5 C8 1.505(7) . ?
C6 C7 1.398(7) . ?
C6 H6 0.9500 . ?
C7 H7 0.9500 . ?
C8 N1 1.477(7) . ?
C8 H8A 0.9900 . ?
C8 H8B 0.9900 . ?
C9 N1 1.321(6) . ?
C9 S1 1.673(5) . ?
C9 H9 0.9500 . ?
C10 C11 1.337(7) . ?
C10 N1 1.388(6) . ?
C10 H10 0.9500 . ?
C11 C12 1.506(7) . ?
C11 S1 1.731(5) . ?
C12 O3 1.236(7) . ?
C12 O4 1.261(7) . ?
C13 O6 1.223(6) . ?
C13 O5 1.313(6) . ?
C13 C14 1.492(6) . ?
C14 C19 1.377(6) . ?
C14 C15 1.396(7) . ?
C15 C16 1.380(7) . ?
C15 H15 0.9500 . ?
C16 C17 1.391(6) . ?
C16 H16 0.9500 . ?
C17 C18 1.393(6) . ?
C17 C20 1.508(6) . ?
C18 C19 1.378(6) . ?
C18 H18 0.9500 . ?
C19 H19 0.9500 . ?
C20 N2 1.478(5) . ?
C20 H20A 0.9900 . ?
C20 H20B 0.9900 . ?
C21 N2 1.332(6) . ?
C21 S2 1.680(5) . ?
C21 H21 0.9500 . ?
C22 C23 1.339(6) . ?
C22 N2 1.379(6) . ?
C22 H22 0.9500 . ?
C23 C24 1.500(6) . ?
C23 S2 1.727(5) . ?
C24 O8 1.254(5) . ?
C24 O7 1.263(5) . ?
O1 H100 1.01(6) . ?
O5 H101 1.08(7) . ?
O9 H102 0.91(7) . ?
O9 H103 0.90(7) . ?
 
loop_
 _geom_angle_atom_site_label_1
 _geom_angle_atom_site_label_2
 _geom_angle_atom_site_label_3
 _geom_angle
 _geom_angle_site_symmetry_1
 _geom_angle_site_symmetry_3
 _geom_angle_publ_flag
O2 C1 O1 122.4(4) . . ?
O2 C1 C2 123.6(4) . . ?
O1 C1 C2 114.0(4) . . ?
C7 C2 C3 120.5(4) . . ?
C7 C2 C1 121.9(4) . . ?
C3 C2 C1 117.7(4) . . ?
C2 C3 C4 118.8(5) . . ?
C2 C3 H3 120.6 . . ?
C4 C3 H3 120.6 . . ?
C5 C4 C3 121.4(5) . . ?
C5 C4 H4 119.3 . . ?
C3 C4 H4 119.3 . . ?
C4 C5 C6 119.5(5) . . ?
C4 C5 C8 120.6(5) . . ?
C6 C5 C8 119.9(5) . . ?
C5 C6 C7 119.6(5) . . ?
C5 C6 H6 120.2 . . ?
C7 C6 H6 120.2 . . ?
C2 C7 C6 120.2(5) . . ?
C2 C7 H7 119.9 . . ?
C6 C7 H7 119.9 . . ?
N1 C8 C5 113.4(4) . . ?
N1 C8 H8A 108.9 . . ?
C5 C8 H8A 108.9 . . ?
N1 C8 H8B 108.9 . . ?
C5 C8 H8B 108.9 . . ?
H8A C8 H8B 107.7 . . ?
N1 C9 S1 113.2(4) . . ?
N1 C9 H9 123.4 . . ?
S1 C9 H9 123.4 . . ?
C11 C10 N1 113.4(5) . . ?
C11 C10 H10 123.3 . . ?
N1 C10 H10 123.3 . . ?
C10 C11 C12 127.3(5) . . ?
C10 C11 S1 110.1(4) . . ?
C12 C11 S1 122.5(4) . . ?
O3 C12 O4 128.9(5) . . ?
O3 C12 C11 117.4(5) . . ?
O4 C12 C11 113.7(5) . . ?
O6 C13 O5 122.9(5) . . ?
O6 C13 C14 122.4(5) . . ?
O5 C13 C14 114.7(4) . . ?
C19 C14 C15 119.1(4) . . ?
C19 C14 C13 120.3(4) . . ?
C15 C14 C13 120.6(4) . . ?
C16 C15 C14 119.7(4) . . ?
C16 C15 H15 120.2 . . ?
C14 C15 H15 120.2 . . ?
C15 C16 C17 121.4(4) . . ?
C15 C16 H16 119.3 . . ?
C17 C16 H16 119.3 . . ?
C16 C17 C18 118.2(4) . . ?
C16 C17 C20 117.4(4) . . ?
C18 C17 C20 124.4(4) . . ?
C19 C18 C17 120.4(4) . . ?
C19 C18 H18 119.8 . . ?
C17 C18 H18 119.8 . . ?
C14 C19 C18 121.2(4) . . ?
C14 C19 H19 119.4 . . ?
C18 C19 H19 119.4 . . ?
N2 C20 C17 111.9(3) . . ?
N2 C20 H20A 109.2 . . ?
C17 C20 H20A 109.2 . . ?
N2 C20 H20B 109.2 . . ?
C17 C20 H20B 109.2 . . ?
H20A C20 H20B 107.9 . . ?
N2 C21 S2 112.6(4) . . ?
N2 C21 H21 123.7 . . ?
S2 C21 H21 123.7 . . ?
C23 C22 N2 112.3(4) . . ?
C23 C22 H22 123.9 . . ?
N2 C22 H22 123.9 . . ?
C22 C23 C24 130.0(4) . . ?
C22 C23 S2 111.4(4) . . ?
C24 C23 S2 118.6(3) . . ?
O8 C24 O7 127.1(4) . . ?
O8 C24 C23 115.7(4) . . ?
O7 C24 C23 117.2(4) . . ?
C9 N1 C10 112.5(4) . . ?
C9 N1 C8 126.9(4) . . ?
C10 N1 C8 120.6(4) . . ?
C21 N2 C22 113.4(4) . . ?
C21 N2 C20 122.7(4) . . ?
C22 N2 C20 123.8(4) . . ?
C1 O1 H100 106(3) . . ?
C13 O5 H101 114(3) . . ?
H102 O9 H103 106(5) . . ?
C9 S1 C11 90.8(2) . . ?
C21 S2 C23 90.3(2) . . ?
 
loop_
 _geom_hbond_atom_site_label_D 
 _geom_hbond_atom_site_label_H 
 _geom_hbond_atom_site_label_A 
 _geom_hbond_distance_DH 
 _geom_hbond_distance_HA 
 _geom_hbond_distance_DA 
 _geom_hbond_angle_DHA 
 _geom_hbond_site_symmetry_A 
 _geom_hbond_publ_flag
C9 H9 O6  0.95 2.16 2.888(6) 132.4 . yes
C21 H21 O7  0.95 2.28 3.137(6) 150.3 1_545 yes
C22 H22 O2  0.95 2.34 3.210(5) 151.4 4_565 yes
O1 H100 O7  1.01(6) 1.65(6) 2.646(4) 168(5) . yes
O5 H101 O4  1.08(7) 1.43(7) 2.503(5) 177(6) 2_545 yes
O9 H102 O8  0.91(7) 1.84(7) 2.751(5) 177(6) 4_565 yes
O9 H103 O8  0.90(7) 2.03(7) 2.872(5) 156(6) 2_645 yes
O9 H103 S2  0.90(7) 2.94(6) 3.618(4) 133(5) 2_645 yes

# END of CIF 
