# Supplementary material for: Temperature-Dependent Nitrous Oxide/Carbon Dioxide Preferential Adsorption in a Thiazolium-Functionalized NU-1000 Metal–Organic Framework
Source: ACS Appl Mater Interfaces. 2021 Dec 2;13(49):58982–93. doi: 10.1021/acsami.1c21437 (PMC9280722; doi:10.1021/acsami.1c21437)
Supplement: Supplementary file 3 — am1c21437_si_003.cif [file am1c21437_si_003.cif]

#==============================================================================

# 1. SUBMISSION DETAILS

_publ_contact_author_name         'Prof. Simona Galli'
_publ_contact_author_address
;
      Dipartimento di Scienza e Alta Tecnologia,
      Universita' dell'Insubria,
      Via Valleggio 11, 22100 Como, Italy
;
_publ_contact_author_email        'simona.galli@uninsubria.it'
_publ_contact_author_fax          ?
_publ_contact_author_phone        '+39-031-2386627'

_publ_requested_journal           ?     
_publ_requested_category          'FA'

_publ_contact_letter
;  
;

#==============================================================================

# 2. PROCESSING SUMMARY (IUCr Office Use Only)

_journal_date_recd_electronic     ?
_journal_date_to_coeditor         ?
_journal_date_from_coeditor       ?
_journal_date_accepted            ?
_journal_date_printers_first      ?
_journal_date_printers_final      ?
_journal_date_proofs_out          ?
_journal_date_proofs_in           ?
_journal_coeditor_name            ?
_journal_coeditor_code            ?
_journal_coeditor_notes
; ?
;
_journal_techeditor_code          ?
_journal_paper_category           ?
_iucr_compatibility_tag           ?
_journal_techeditor_notes
; ?
;
_journal_coden_ASTM               ?
_journal_name_full                ?
_journal_year                     ? 
_journal_volume                   ?
_journal_issue                    ?
_journal_page_first               ? 
_journal_page_last                ?
_journal_suppl_publ_number        ?
_journal_suppl_publ_pages         ?

#==============================================================================

# 3. TITLE AND AUTHOR LIST

_publ_section_title
;
Temperature-dependent nitrous oxide/carbon dioxide preferential adsorption
in a thiazolium-functionalized NU-1000 Metal-Organic Framework
;
     
# The loop structure below should contain the names and addresses of all   
# authors, in the required order of publication. Repeat as necessary. 

loop_
    _publ_author_name
    _publ_author_address
   
    'Mercuri, Giorgio'
;   Istituto di Chimica dei Composti Organometallici (ICCOM-CNR),
    Via Madonna del Piano 10, 50019 Sesto Fiorentino, Italy
; 
    'Moroni, Marco'
;   Dipartimento di Scienza e Alta Tecnologia,
    Universita' dell'Insubria,                  
    Via Valleggio 11, 22100 Como, Italy
;
    'Galli, Simona'
;   Dipartimento di Scienza e Alta Tecnologia,
    Universita' degli Studi dell'Insubria,
    Via Valleggio 11, 22100 Como, Italy
;      
    'Tuci, Giulia'                                                  
;   Istituto di Chimica dei Composti Organometallici (ICCOM-CNR),   
    Via Madonna del Piano 10, 50019 Sesto Fiorentino, Italy         
;                                                                   
    'Giambastiani, Giuliano'                                        
;   Istituto di Chimica dei Composti Organometallici (ICCOM-CNR),   
    Via Madonna del Piano 10, 50019 Sesto Fiorentino, Italy         
;  
    'Yan, Tongan'                                        
;   State Key Laboratory of Organic-Inorganic Composites,
    Beijing University of Chemical Technology, Beijing 100029, China        
;   
    'Liu, Dahuan'                                        
;   State Key Laboratory of Organic-Inorganic Composites,
    Beijing University of Chemical Technology, Beijing 100029, China           
;                                                                    
    'Rossin, Andrea'                                                
;   Istituto di Chimica dei Composti Organometallici (ICCOM-CNR),   
    Via Madonna del Piano 10, 50019 Sesto Fiorentino, Italy         
;                                                                   
                                                                    
    

#==============================================================================

#data_Compound_[Zr6(O)4(OH)6(H2O)2(L)2(PhTz)Br] * 6.4 H2O        

_chemical_name_systematic                           
;
?
;
_chemical_name_common             ?
_chemical_formula_moiety          'C100 H52 N1 O38.4 S1 Zr6 Br1'        
_chemical_formula_structural     
;
[Zr6 O4 (OH)6 (H2O)2 (C44H22O8)2 (C12H8NO4S) Br] 6.4 (H2O)
;
_chemical_formula_analytical      ?
_chemical_formula_iupac           ?
_chemical_formula_sum             'C100 H52 N1 O38.4 S1 Zr6 Br1'
_chemical_formula_weight          2541.18  
_chemical_melting_point           ?
_chemical_compound_source         ?                                           

loop_
    _atom_type_symbol
    _atom_type_description
#   _atom_type_scat_dispersion_real
#   _atom_type_scat_dispersion_imag
    _atom_type_scat_source
    
    C  C    'International Tables for Crystallography (Vol. IV)'
    H  H    'International Tables for Crystallography (Vol. IV)'
    Br Br   'International Tables for Crystallography (Vol. IV)'
    N  N    'International Tables for Crystallography (Vol. IV)' 
    O  O    'International Tables for Crystallography (Vol. IV)'
    S  S    'International Tables for Crystallography (Vol. IV)'
    Zr Zr   'International Tables for Crystallography (Vol. IV)'
        	
#==============================================================================

# 1.5. POWDER SPECIMEN AND CRYSTAL DATA

_space_group_crystal_system 'hexagonal'
_space_group_name_H-M_alt   'P6/mmm'
_space_group_name_Hall      '?'
                                                                     
loop_
_symmetry_equiv_pos_as_xyz
	'-x, -x+y, -z'
	'-x, -x+y, z'
	'-x, -y, -z'
	'-x, -y, z'
	'-x+y, -x, -z'
	'-x+y, -x, z'
	'-x+y, y, -z'
	'-x+y, y, z'
	'-y, -x, -z'
	'-y, -x, z'
	'-y, x-y, -z'
	'-y, x-y, z'
	'y, -x+y, -z'
	'y, -x+y, z'
	'y, x, -z'
	'y, x, z'
	'x-y, -y, -z'
	'x-y, -y, z'
	'x-y, x, -z'
	'x-y, x, z'
	'x, y, -z'
	'x, y, z'
	'x, x-y, -z'
	'x, x-y, z'

_cell_length_a  39.602(2)
_cell_length_b  39.602(2)
_cell_length_c  16.440(1)
_cell_angle_alpha 90
_cell_angle_beta  90
_cell_angle_gamma 120
_cell_volume 22329(2)

_cell_formula_units_Z     3                                            
_cell_measurement_temperature  298        
                                                                                                         
_pd_calibration_special_details      
; ?
;
_cell_special_details
; ?
;                    

_exptl_crystal_density_diffrn     0.567         
_exptl_crystal_density_meas       'not measured'
_exptl_crystal_density_method     'not measured'      
_exptl_crystal_F_000              3771.8

# The next three fields give the specimen dimensions in mm.  The equatorial 
# plane contains the incident and diffracted beam.
_pd_spec_size_axial               10      # perpendicular to 
                                          # equatorial plane
                                                                                                                                   
_pd_spec_size_equat               10      # parallel to 
                                          # scattering vector 
                                          # in transmission

_pd_spec_size_thick                0.2    # parallel to 
                                          # scattering vector 
                                          # in reflection                              

# The next five fields are character fields that describe the specimen.

_pd_spec_mounting                          
;
 packed powder pellet
;
_pd_spec_mount_mode         'reflection'  # options are 'reflection' 
                                          # or 'transmission'

_pd_spec_shape              'flat_sheet'  # options are 'cylinder',
                                          # 'flat_sheet' or 'irregular'

_pd_char_particle_morphology ?                                                                                                                             
_pd_char_colour             'yellow'      # use ICDD colour descriptions      


# The next four fields are normally only needed for transmission experiments.
_exptl_absorpt_coefficient_mu     ?
_exptl_absorpt_correction_type    ?        
_exptl_absorpt_correction_T_min   ?        
_exptl_absorpt_correction_T_max   ?        

#==============================================================================

# 1.6. EXPERIMENTAL DATA

_exptl_special_details
; ?
;

# This following item is used to identify the equipment used to record the
# powder pattern when the diffractogram was measured at a laboratory
# other than the authors' home institution, e.g. when neutron or synchrotron
# radiation is used.

_pd_instr_location
; ?
;

_diffrn_ambient_temperature      298                    
_diffrn_source_target            Cu                                     
_diffrn_source_type              'sealed X-ray tube'
_diffrn_measurement_device_type  'Bruker AXS D8 Advance'       
_diffrn_detector_type            'Bruker Lynxeye linear PSD'        
_pd_meas_scan_method             'step'         # options are 'step', 'cont',
                                                # 'tof', 'fixed' or
                                                # 'disp' (= dispersive)
_pd_meas_special_details
;  ?
;

# The following six items are used for angular dispersive measurements only.

loop_
    _diffrn_radiation_type  'Cu K\a'                 
    _diffrn_radiation_wavelength             
       CuK\a~1~ 1.54056
       CuK\a~2~ 1.54439
_diffrn_radiation_monochromator   'Nickel filter'                

# The following four items give details of the measured (not processed)
# powder pattern.  Angles are in degrees.

_pd_meas_number_of_points       5151                                     
_pd_meas_2theta_range_min          2.0                   
_pd_meas_2theta_range_max        105.0                   
_pd_meas_2theta_range_inc          0.02

# The following three items are used for time-of-flight measurements only.

_pd_instr_dist_src/spec           ?                    
_pd_instr_dist_spec/detc          ?                    
_pd_meas_2theta_fixed             ?                    

# The following fields are used to identify the programs used.

_computing_data_collection        'Bruker XRD Commander'                  
_computing_cell_refinement        'TOPAS-R V3'
_computing_data_reduction         ?
_computing_structure_solution     'TOPAS-R V3'   
_computing_structure_refinement   'TOPAS-R V3'
_computing_molecular_graphics     ?
_computing_publication_material   ?

#==============================================================================   

# 1.7. REFINEMENT DATA                                                                                                            

# Use the next field to give any special details about the fitting of the
# powder pattern.

pd_proc_ls_special_details
                                                                                        
;        
    
    The crystallographically independent portion of the tetrapyrene-based
    ligand was described, through the z-matrix formalism, by the rigid body:
	
	r1 1.39 (fixed)
	r2 0.95 (fixed)
	r3 1.50 (fixed) 
	r4 1.25 (fixed) 
	r5 1.50 (fixed) 
	r6 1.50 (fixed) 
	r7 1.35 (fixed) 
	r8 1.70 (fixed) 
	
	a1 120.0 (fixed)
	a2 109.5 (fixed)
	a3 113.0 (fixed)
	a4 112.0 (fixed)
	a5 123.0 (fixed)
	a6 180.0 (fixed)
	
	tors1   0 (fixed)
	tors2 180 (fixed) 
	tors3  90 (fixed)
	tors4  30 (fixed)
	tors5 150 (fixed)
	
	z_matrix Ya
	z_matrix C1a  Ya   =r1/2;
	z_matrix C2a  C1a  =r1;  Ya  =a1;
	z_matrix C3a  C2a  =r1;  C1a =a1; Ya  =tors2;
	z_matrix C4a  C3a  =r3;  C2a =a1; C1a =tors2;
	z_matrix C5a  C4a  =r1;  C3a =a1; C2a =tors2;
	z_matrix C6a  C4a  =r1;  C3a =a1; C2a =tors1;
	z_matrix C7a  C6a  =r1;  C4a =a1; C3a =tors2;
	z_matrix C8a  C7a  =r1;  C6a =a1; C4a =tors1;
	z_matrix C9a  C8a  =r1;  C7a =a1; C6a =tors1;
	z_matrix C10a C3a  =r1;  C2a =a1; C1a =tors1;
	z_matrix C11a C2a  =r1;  C1a =a1; Ya  =tors1;
	z_matrix C12a C8a  =r3;  C7a =a1; C6a =tors2;
	z_matrix O5a  C12a =r4;  C8a =a1; C7a =tors1;
	z_matrix O6a  C12a =r4;  C8a =a1; C7a =tors2;
	z_matrix H1a  C10a =r2;  C3a =a1; C2a =tors2;
	z_matrix H2a  C11a =r2;  C2a =a1; C1a =tors2;
	z_matrix H3a  C6a  =r2;  C4a =a1; C3a =tors1;
	z_matrix H4a  C7a  =r2;  C6a =a1; C4a =tors2;
	z_matrix H5a  C9a  =r2;  C8a =a1; C7a =tors2;
	z_matrix H6a  C5a  =r2;  C4a =a1; C3a =tors1;
	
    Rotation about the C4a-C3a single bond: 53.1(7)
    
    Rotation of the rigid body about the 
    crystallographic axes a, b, c:   0,  0,  -60 
    
    Position of the center of mass Ya: 0.5, 0.25, 0.5
    
    The thiazolium-based ligand was described, through 
    the z-matrix formalism, by the rigid body:
    
    z_matrix Yb
	z_matrix C1b  Yb   =r4/2;
	z_matrix C2b  C1b  =r3;   Yb   =a6;
	z_matrix C3b  C2b  =r1;   C1b  =a1; Yb   =tors1;
	z_matrix C4b  C3b  =r1;   C2b  =a1; C1b  =tors2;
	z_matrix C5b  C4b  =r1;   C3b  =a1; C2b  =tors1;
	z_matrix C6b  C5b  =r1;   C4b  =a1; C3b  =tors1;
	z_matrix C7b  C6b  =r1;   C5b  =a1; C4b  =tors1;
	z_matrix C8b  C5b  =r5;   C4b  =a1; C3b  =tors2;
	z_matrix N1b  C8b  =r6;   C5b  =a2; C4b  =tors3;
	z_matrix C9b  N1b  =r7;   C8b  =a1; C5b  =tors2;
	z_matrix C10b C9b  =r7;   N1b  =a3; C8b  =tors2;
	z_matrix C11b N1b  =r7;   C9b  =a3; C10b =tors1;
	z_matrix S1b  C11b =r8;   N1b  =a4; C9b  =tors1;
	z_matrix O1b  C1b  =r4;   C2b  =a1; C3b  =tors1;
	z_matrix O2b  C1b  =r4;   C2b  =a1; C3b  =tors2;
	z_matrix C12b C10b =r3;   S1b  =a5; C11b =tors2;
	z_matrix O3b  C12b =r4;   C10b =a1; S1b  =tors1;
	z_matrix O4b  C12b =r4;   C10b =a1; S1b  =tors2;
	z_matrix H1b  C3b  =r2;   C2b  =a1; C1b  =tors1;
	z_matrix H2b  C4b  =r2;   C3b  =a1; C2b  =tors2;
	z_matrix H3b  C6b  =r2;   C5b  =a1; C8b  =tors1;
	z_matrix H4b  C7b  =r2;   C2b  =a1; C1b  =tors1;
	z_matrix H5b  C8b  =r2;   C5b  =a2; C6b  =tors4;
	z_matrix H6b  C8b  =r2;   C5b  =a2; C6b  =tors5;
	z_matrix H7b  C11b =r2;   N1b  =a5; C8b  =tors1;
	z_matrix H8b  C9b  =r2;   N1b  =a5; C8b  =tors1;
	
    
    Rotation about the C1b-C2b bond: -24(1)
    Rotation about the C10b-C12b bond: -34(1)
    Rotation about the N1b-C8b bond: 112(2)
    Rotation about the C5b-C8b bond: 60(1)
    Rotation about the N1b-C10b vector: 48(3)
    Rotation about the C2b-C5b vector: 105(5)
    
    Rotation of the rigid body about the 
    crystallographic axes a, b, c:   225.3(7),  -336(1),  -116(2) 
    
    Position of the center of mass Yb: 0.5, 0.5, -0.232(5)
;      


# The next three items are given as text         
_pd_proc_ls_profile_function     'fundamental parameters approach'
_pd_proc_ls_background_function  'Chebyshev polynomial'
_pd_proc_ls_pref_orient_corr     'none'
_pd_proc_ls_prof_R_factor        0.053
_pd_proc_ls_prof_wR_factor       0.075
_pd_proc_ls_prof_wR_expected     0.008   

_refine_special_details          
; 
?                                                                                             
;

_refine_ls_structure_factor_coef Inet
_refine_ls_matrix_type           fullcycle
_refine_ls_weighting_scheme      ? # 1/[Y~i~]
_refine_ls_hydrogen_treatment    'fixed'
_refine_ls_extinction_method     none                
_refine_ls_extinction_coef       ?                 
_refine_ls_number_parameters     45 
_refine_ls_number_restraints     0
_refine_ls_number_constraints    ?
# The following item is 'CHI squared'
_refine_ls_goodness_of_fit_all   ?

_refine_ls_restrained_S_all      ?
_refine_ls_restrained_S_obs      ?
_refine_ls_shift/su_max          .01
_refine_ls_shift/su_mean         ?


# The following four items apply to angular dispersive measurements.
# 2theta minimum, maximum and increment (in degrees) are for the 
# intensities used in the refinement.
_pd_proc_2theta_range_min            2.0
_pd_proc_2theta_range_max          105.0
_pd_proc_2theta_range_inc            0.02

loop_
_pd_proc_wavelength
1.540562            
1.544390

_pd_block_diffractogram_id       ? # The id used for the block
				   # containing the powder 
				   # pattern profile (section 11).

# Give appropriate details in the next two text fields.
_pd_proc_info_excluded_regions   ?
_pd_proc_info_data_reduction     ?
 

#==============================================================================

# 1.8. ATOMIC COORDINATES AND DISPLACEMENT PARAMETERS

loop_
_atom_site_label
_atom_site_type_symbol
_atom_site_symmetry_multiplicity
_atom_site_fract_x
_atom_site_fract_y
_atom_site_fract_z
_atom_site_occupancy
_atom_site_B_iso_or_equiv
Zr1  Zr 12 0.45153(25) 0.45153(25) 0.89503(52) 1         0.05
Zr2  Zr 6  0.53600(20) 0.46400(20) 0           1         0.05
O1   O  12 0.3885(13)  0.3885(13)  0.9228      1         2.05
O2   O  24 0.5209      0.4777      0.8916      0.5       2.05
O3   O  12 0.4314      0.4679      0           1         2.05
C1a  C  12 0.5         0.25        0.5422753   1         2.05
C2a  C  24 0.5         0.2196035   0.5845506   1         2.05
C3a  C  24 0.5         0.2196035   0.6691012   1         2.05
C4a  C  24 0.5         0.1868016   0.714722    1         2.05
C5a  C  24 0.5280644   0.1947629   0.7739427   1         2.05
C6a  C  24 0.4719356   0.1484437   0.6977766   1         2.05
C7a  C  24 0.4719356   0.1180472   0.7400519   1         2.05
C8a  C  24 0.5         0.1260086   0.7992726   1         2.05
C9a  C  24 0.5280644   0.1643665   0.816218    1         2.05
C10a C  12 0.5         0.25        0.7113765   1         2.05
C11a C  24 0.5         0.189207    0.5422753   1         2.05
C12a C  24 0.5         0.09320666  0.8448934   1         2.05
O5a  O  24 0.4747622   0.05871219  0.8296548   1         2.05
O6a  O  24 0.5252378   0.1003662   0.8981495   1         2.05
H1a  H  12 0.5         0.25        0.7691629   1         2.05
H2a  H  24 0.5         0.1684325   0.5711685   1         2.05
H3a  H  24 0.4527549   0.1430025   0.6573021   1         2.05
H4a  H  24 0.4527549   0.09183146  0.7284705   1         2.05
H5a  H  24 0.5472451   0.1698077   0.8566926   1         2.05
H6a  H  24 0.5472451   0.2209787   0.7855241   1         2.05
C1b  C  24 0.50986     0.5002631   -0.2615901  0.125     2.05
C2b  C  24 0.5335235   0.500894    -0.3334228  0.125     2.05
C3b  C  24 0.5423311   0.5280648   -0.3950939  0.125     2.05
C4b  C  24 0.5642592   0.5286494   -0.4616589  0.125     2.05
C5b  C  24 0.5773799   0.5020632   -0.4665528  0.125     2.05
C6b  C  24 0.5685723   0.4748925   -0.4048817  0.125     2.05
C7b  C  24 0.5466442   0.4743079   -0.3383167  0.125     2.05
C8b  C  24 0.6010434   0.5026941   -0.5383855  0.125     2.05
N1b  N  24 0.5748745   0.4854065   -0.6107877  0.125     2.05
C9b  C  24 0.5699069   0.5057267   -0.6709395  0.125     2.05
C10b C  24 0.5354385   0.485127    -0.7097573  0.125     2.05
C11b C  24 0.544288    0.4489273   -0.6025992  0.125     2.05
S1b  S  24 0.5084      0.4394141   -0.6709746  0.125     2.05
O1b  O  24 0.4809253   0.4689302   -0.2395242  0.125     2.05
O2b  O  24 0.5190752   0.5310703   -0.2237953  0.125     2.05
C12b C  24 0.51317     0.4990047   -0.7601214  0.125     2.05
O3b  O  24 0.4810062   0.4749025   -0.7902148  0.125     2.05
O4b  O  24 0.5267767   0.5346715   -0.7719981  0.125     2.05
H1b  H  24 0.5333637   0.5462351   -0.3917491  0.125     2.05
H2b  H  24 0.5702788   0.5472193   -0.5038082  0.125     2.05
H3b  H  24 0.5775397   0.4567221   -0.4082265  0.125     2.05
H4b  H  24 0.5406246   0.4557379   -0.2961674  0.125     2.05
H5b  H  24 0.6203677   0.5288407   -0.5500972  0.125     2.05
H6b  H  24 0.6133009   0.4878965   -0.5263778  0.125     2.05
H7b  H  24 0.5434126   0.4310566   -0.5629463  0.125     2.05
H8b  H  24 0.5888578   0.5318125   -0.6841746  0.125     2.05
Br1  Br 24 -0.61827    0.0656      -0.10769    0.125     2.05
O1w  O  24 0.6710(22)  0.2901(21)  0.6070(38)  0.397(13) 2.05
O2w  O  24 0.9798(24)  0.5313(35)  0.5704(42)  0.404(18) 2.05
